# Supplementary material for: FOXP2 Expression and Oral Feeding Success in Preterm Infants: Sex 2 Differences
Source: Genes (Basel). 2025 Feb 4;16(2):190. doi: 10.3390/genes16020190 (PMC11855131; doi:10.3390/genes16020190)
Supplement: Supplementary file 1 [file genes-16-00190-s001.zip]

Archive with 3 entries (3 files):
- File S1-sequence primers.pdf
- File S2-Cts and ΔΔCt method.xlsx
- File S3-ANOVA test.xlsx
