# Supplementary material for: FOXP2 Expression and Oral Feeding Success in Preterm Infants: Sex 2 Differences
Source: Genes (Basel). 2025 Feb 4;16(2):190. doi: 10.3390/genes16020190 (PMC11855131; doi:10.3390/genes16020190)
Supplement: Supplementary file 1 [file genes-16-00190-s001.zip › File S2-Cts and ΔΔCt method.xlsx]

## Sheet: Cts and ΔΔCt method
Females Partiicpants								Males Participants								Male participants (mean Cts)							Male participants (Standard Deviation)							All participants (mean Cts)
1	Gene	1 (Ct)	2 (Ct)	3 (Ct)	4 (Ct)	5 (Ct)		5	Gene	1 (Ct)	2 (Ct)	3 (Ct)	4 (Ct)	5 (Ct)		Gene	1 (Ct)	2 (Ct)	3 (Ct)	4 (Ct)	5 (Ct)		Gene	1 (Ct)	2 (Ct)	3 (Ct)	4 (Ct)	5 (Ct)		Gene	1 (Ct)	2 (Ct)	3 (Ct)	4 (Ct)	5 (Ct)
XY	18S	26.1411	26.1506	26.1601	26.1698	26.1796		XX	18S	25.5234	25.5329	25.5424	25.5519	25.5614		18S	26.1252	26.008	26.0857	26.1287	26.3431		18S	0.58649	0.617868	0.5912	0.624305	1.23412		18S	#REF!	#REF!	#REF!	#REF!	#REF!
	GAPDH	28.5649	28.5744	28.5839	28.5934	28.6029			GAPDH	28.5984	28.6079	28.6174	28.6269	28.6365		GAPDH	28.3426	28.2	28.2313	28.1681	28.0676		GAPDH	0.501377	0.808009	0.811641	0.854019	1.07164		GAPDH	#REF!	#REF!	#REF!	#REF!	#REF!
	FOXP2	34.1598	33.8588	33.0588	32.727	32.3346			FOXP2	36.7494	36.5712	36.1234	35.8034	35.6975		FOXP2	34.7757	34.3993	34.0934	34.1158	33.874		FOXP2	0.620801	0.675844	0.775494	1.15858	1.36241		FOXP2	#REF!	#REF!	#REF!	#REF!	#REF!
2	Gene	1 (Ct)	2 (Ct)	3 (Ct)	4 (Ct)	5 (Ct)		6	Gene	1 (Ct)	2 (Ct)	3 (Ct)	4 (Ct)	5 (Ct)		Female participants (mean Cts)							Female participants (Standard Deviation)							All participants (Standard Deviation)
XY	18S	26.4535	25.5234	25.5329	25.5424	25.5519		XX	18S	26.6598	26.6586	26.6574	26.6669	26.6764		Gene	1 (Ct)	2 (Ct)	3 (Ct)	4 (Ct)	5 (Ct)		Gene	1 (Ct)	2 (Ct)	3 (Ct)	4 (Ct)	5 (Ct)		Gene	1 (Ct)	2 (Ct)	3 (Ct)	4 (Ct)	5 (Ct)
	GAPDH	28.2612	28.5984	28.6079	28.6174	28.6269			GAPDH	28.8523	28.8511	28.8499	28.8594	28.8689		18S	26.2524	26.3137	26.279	26.2573	26.3176		18S	0.602425	0.613936	0.576661	0.511545	0.828275		18S	#REF!	#REF!	#REF!	#REF!	#REF!
	FOXP2	32.3992	32.0588	31.8992	31.5923	31.2003			FOXP2	36.9223	36.3712	35.9234	35.6034	35.2834		GAPDH	28.4452	28.4315	28.5423	28.613	28.3557		GAPDH	1.76525	1.75757	1.76821	1.70706	1.7068		GAPDH	#REF!	#REF!	#REF!	#REF!	#REF!
3	Gene	1 (Ct)	2 (Ct)	3 (Ct)	4 (Ct)	5 (Ct)		10	Gene	1 (Ct)	2 (Ct)	3 (Ct)	4 (Ct)	5 (Ct)		FOXP2	36.2316	35.6374	35.3676	35.0582	34.5768		FOXP2	1.20794	2.07912	2.09393	1.92205	2.26192		FOXP2	#REF!	#REF!	#REF!	#REF!	#REF!
XY	18S	25.171	25.1725	25.1741	25.1756	25.185		XX	18S	25.5676	26.3992	26.4052	26.4112	28.1771
	GAPDH	28.2694	28.271	28.2725	28.2741	28.2835			GAPDH	28.9801	28.895	28.901	28.907	27.6815		Male participants
	FOXP2	34.7494	34.3712	34.0234	33.8134	33.6744			FOXP2	36.7494	37.7234	37.0341	36.3212	36.2041		Gene	1 (Ct)	2 (Ct)	3 (Ct)	4 (Ct)	5 (Ct)	DCt 1	DCt 2	DCt 3	DCt 4	DCt5	DDCt 1	DDCt 2	DDCt 3	DDCt 4	DDCt 5	Relative Amount 1	Relative Amount 2	Relative Amount 3	Relative Amount 4	Relative Amount 5
4	Gene	1 (Ct)	2 (Ct)	3 (Ct)	4 (Ct)	5 (Ct)		12	Gene	1 (Ct)	2 (Ct)	3 (Ct)	4 (Ct)	5 (Ct)		Reference	27.2113	27.0818	27.1373	27.1293	27.1917	7.56436	7.3175	6.95611	6.98652	6.68233	0	-0.246853	-0.608244	-0.577833	-0.882025	1	1.18662	1.5244	1.49261	1.84296
XY	18S	25.8256	25.171	25.1725	25.1741	25.1834		XX	18S	26.1113	26.1145	26.1161	26.1101	25.4506		FOXP2	34.7757	34.3993	34.0934	34.1158	33.874
	GAPDH	28.628	28.2694	28.271	28.2725	28.2819			GAPDH	28.1676	28.1709	28.1724	28.1664	27.507		Female participants
	FOXP2	34.7494	34.2712	34.0134	33.7134	33.4874			FOXP2	37.7234	37.0341	37.3841	36.8254	35.6292		Gene	1 (Ct)	2 (Ct)	3 (Ct)	4 (Ct)	5 (Ct)	DCt 1	DCt 2	DCt 3	DCt 4	DCt5	DDCt 1	DDCt 2	DDCt 3	DDCt 4	DDCt 5	Relative Amount 1	Relative Amount 2	Relative Amount 3	Relative Amount 4	Relative Amount 5
7	Gene	1 (Ct)	2 (Ct)	3 (Ct)	4 (Ct)	5 (Ct)		14	Gene	1 (Ct)	2 (Ct)	3 (Ct)	4 (Ct)	5 (Ct)		Reference	27.3269	27.3521	27.3873	27.4099	27.3176	8.90474	8.28529	7.98029	7.64826	7.25916	0	-0.619447	-0.924446	-1.25648	-1.64558	1	1.53629	1.89795	2.38912	3.12874
XY	18S	26.3992	26.4052	26.4112	26.4172	26.4232		XX	18S	26.071	26.071	26.5619	27.0621	27.5718		FOXP2	36.2316	35.6374	35.3676	35.0582	34.5768
	GAPDH	28.895	28.901	28.907	28.913	28.919			GAPDH	27.9612	27.9612	28.5846	29.2218	29.8732		All participants
	FOXP2	34.4943	34.121	33.8234	33.5034	33.2624			FOXP2	35.1885	35.1885	34.8561	34.5268	34.2006		Gene	1 (Ct)	2 (Ct)	3 (Ct)	4 (Ct)	5 (Ct)	DCt 1	DCt 2	DCt 3	DCt 4	DCt5	DDCt 1	DDCt 2	DDCt 3	DDCt 4	DDCt 5	Relative Amount 1	Relative Amount 2	Relative Amount 3	Relative Amount 4	Relative Amount 5
8	Gene	1 (Ct)	2 (Ct)	3 (Ct)	4 (Ct)	5 (Ct)		15	Gene	1 (Ct)	2 (Ct)	3 (Ct)	4 (Ct)	5 (Ct)		Reference	27.2704	27.22	27.2651	27.2728	27.2562	8.24944	7.81214	7.47957	7.32464	6.97705	0	-0.437299	-0.769868	-0.924795	-1.27239	1	1.35407	1.70511	1.89841	2.41562
XY	18S	26.7494	26.7527	26.7559	26.7592	26.7624		XX	18S	27.4393	27.4426	26.3992	26.4052	26.4112		FOXP2	35.5198	35.0321	34.7446	34.5974	34.2332
	GAPDH	28.9693	28.9726	28.9758	28.9791	28.9823			GAPDH	28.328	28.3313	28.895	28.901	28.907
	FOXP2	34.4943	34.0212	33.7234	33.1341	32.8124			FOXP2	35.8854	35.3885	35.0923	35.0624	34.8635
9	Gene	1 (Ct)	2 (Ct)	3 (Ct)	4 (Ct)	5 (Ct)		17	Gene	1 (Ct)	2 (Ct)	3 (Ct)	4 (Ct)	5 (Ct)
XY	18S	25.6635	25.3506	25.9306	26.2205	29.2165		XX	18S	25.7539	25.7554	25.757	25.7585	25.7601
	GAPDH	28.8675	28.872	28.8765	28.881	28.8855			GAPDH	28.595	28.5966	28.5981	28.5996	28.6012
	FOXP2	34.5594	34.0212	33.7234	33.4034	33.0803			FOXP2	35.8854	35.1885	35.0923	35.0624	34.8635
11	Gene	1 (Ct)	2 (Ct)	3 (Ct)	4 (Ct)	5 (Ct)		18	Gene	1 (Ct)	2 (Ct)	3 (Ct)	4 (Ct)	5 (Ct)
XY	18S	25.7223	25.7239	25.7254	25.6281	24.5367		XX	18S	26.4135	26.415	26.6496	26.4165	26.4181
	GAPDH	28.5892	28.5908	28.5923	27.5423	26.4509			GAPDH	27.6693	27.6709	27.9054	27.6724	27.674
	FOXP2	35.0197	34.5915	34.0588	33.5983	33.1183			FOXP2	36.8777	36.7815	37.0161	36.7516	36.0526
13	Gene	1 (Ct)	2 (Ct)	3 (Ct)	4 (Ct)	5 (Ct)		20	Gene	1 (Ct)	2 (Ct)	3 (Ct)	4 (Ct)	5 (Ct)
XY	18S	25.9113	26.3992	26.4052	26.4112	26.4172		XX	18S	26.181	26.1826	26.1841	26.1871	26.1886
	GAPDH	28.2649	28.895	28.901	28.907	28.913			GAPDH	28.335	28.3365	28.3381	28.3414	28.3431
	FOXP2	35.5234	35.0078	34.4524	34.3112	34.0803			FOXP2	35.691	35.6245	35.3124	35.2836	34.6032
16	Gene	1 (Ct)	2 (Ct)	3 (Ct)	4 (Ct)	5 (Ct)		21	Gene	1 (Ct)	2 (Ct)	3 (Ct)	4 (Ct)	5 (Ct)
XY	18S	26.5402	26.5417	26.5432	26.5448	26.5463		XX	18S	25.9877	25.9892	25.9908	25.9923	26.1474
	GAPDH	28.2984	28.3	28.3015	28.3031	28.3046			GAPDH	28.6801	28.6817	28.6832	28.6847	28.2954
	FOXP2	34.8854	35.3554	35.0923	34.6245	34.2634			FOXP2	35.2134	35.0551	34.9446	34.5773	34.3734
19	Gene	1 (Ct)	2 (Ct)	3 (Ct)	4 (Ct)	5 (Ct)		22	Gene	1 (Ct)	2 (Ct)	3 (Ct)	4 (Ct)	5 (Ct)
XY	18S	27.4393	27.0789	27.0789	27.082	27.0835		XX	18S	26.1413	26.1428	26.1444	26.1459	26.302
	GAPDH	28.328	26.2984	26.2984	26.3015	26.3031			GAPDH	28.2892	28.2908	28.2923	28.2938	27.9098
	FOXP2	34.9854	34.4635	34.0635	32.8374	32.4384			FOXP2	35.7234	35.6245	35.3124	35.0025	35.0025
23	Gene	1 (Ct)	2 (Ct)	3 (Ct)	4 (Ct)	5 (Ct)		26	Gene	1 (Ct)	2 (Ct)	3 (Ct)	4 (Ct)	5 (Ct)
XY	18S	26.1413	26.1428	26.1444	26.1459	26.302		XX	18S	26.1113	26.1145	26.1161	26.1101	25.4506
	GAPDH	26.843	26.8445	26.8461	26.8476	26.4636			GAPDH	28.1676	28.1709	28.1724	28.1664	27.507
	FOXP2	34.9234	34.4245	33.9124	33.6024	33.3022			FOXP2	37.7234	37.0341	37.3841	36.8254	35.6292
24	Gene	1 (Ct)	2 (Ct)	3 (Ct)	4 (Ct)	5 (Ct)		29	Gene	1 (Ct)	2 (Ct)	3 (Ct)	4 (Ct)	5 (Ct)
XY	18S	26.071	26.0725	26.0741	26.0756	26.2312		XX	18S	27.4393	27.4426	26.3992	26.4052	26.4112
	GAPDH	27.2166	27.2181	27.2197	27.2212	26.8318			GAPDH	28.328	28.3313	28.895	28.901	28.907
	FOXP2	35.1999	34.6224	34.8147	34.5091	34.8046			FOXP2	35.8854	35.3885	35.0923	35.0624	34.8635
25	Gene	1 (Ct)	2 (Ct)	3 (Ct)	4 (Ct)	5 (Ct)		31	Gene	1 (Ct)	2 (Ct)	3 (Ct)	4 (Ct)	5 (Ct)
XY	18S	25.7223	25.7239	25.7254	25.6281	24.5367		XX	18S	25.7539	25.7554	25.757	25.7585	25.7601
	GAPDH	28.5892	28.5908	28.5923	27.5423	26.4509			GAPDH	28.595	28.5966	28.5981	28.5996	28.6012
	FOXP2	35.0197	34.6815	34.1588	34.1254	34.0718			FOXP2	35.8854	35.1885	35.0923	35.0624	34.8635
27	Gene	1 (Ct)	2 (Ct)	3 (Ct)	4 (Ct)	5 (Ct)		32	Gene	1 (Ct)	2 (Ct)	3 (Ct)	4 (Ct)	5 (Ct)
XY	18S	25.9113	26.3992	26.4052	26.4112	26.4172		XX	18S	26.4135	26.415	26.6496	26.4165	26.4181
	GAPDH	28.2649	28.895	28.901	28.907	28.913			GAPDH	27.6693	27.6709	27.9054	27.6724	27.674
	FOXP2	35.5234	34.7452	34.4524	34.0111	33.8034			FOXP2	36.8777	36.7815	37.0161	36.7516	36.0526
28	Gene	1 (Ct)	2 (Ct)	3 (Ct)	4 (Ct)	5 (Ct)		39	Gene	1 (Ct)	2 (Ct)	3 (Ct)	4 (Ct)	5 (Ct)
XY	18S	26.071	26.071	26.5619	27.0621	27.5718		XX	18S	25.5234	25.5329	25.5424	25.5519	25.5614
	GAPDH	27.9612	27.9612	28.5846	29.2218	29.8732			GAPDH	28.5984	28.6079	28.6174	28.6269	28.6365
	FOXP2	35.1885	35.7123	34.8561	34.5268	34.2906			FOXP2	36.7494	36.5712	36.1234	35.8034	35.6975
30	Gene	1 (Ct)	2 (Ct)	3 (Ct)	4 (Ct)	5 (Ct)		40	Gene	1 (Ct)	2 (Ct)	3 (Ct)	4 (Ct)	5 (Ct)
XY	18S	26.5402	26.5417	26.5432	26.5448	26.5463		XX	18S	26.6598	26.6586	26.6574	26.6669	26.6764
	GAPDH	28.2984	28.3	28.3015	28.3031	28.3046			GAPDH	28.8523	28.8511	28.8499	28.8594	28.8689
	FOXP2	34.8854	34.2566	33.8923	35.0624	34.0635			FOXP2	36.9223	36.3712	35.9234	35.6034	35.2834
33	Gene	1 (Ct)	2 (Ct)	3 (Ct)	4 (Ct)	5 (Ct)		42	Gene	1 (Ct)	2 (Ct)	3 (Ct)	4 (Ct)	5 (Ct)
XY	18S	27.4393	27.0789	27.0789	27.082	27.0835		XX	18S	26.7494	26.7527	26.7559	26.7592	26.7624
	GAPDH	28.328	26.2984	26.2984	26.3015	26.3031			GAPDH	28.9693	28.9726	28.9758	28.9791	28.9823
	FOXP2	34.8654	34.4635	34.1634	33.8374	33.2384			FOXP2	37.4943	37.3212	36.7234	35.9034	35.9124
34	Gene	1 (Ct)	2 (Ct)	3 (Ct)	4 (Ct)	5 (Ct)		44	Gene	1 (Ct)	2 (Ct)	3 (Ct)	4 (Ct)	5 (Ct)
XY	18S	26.181	26.1826	26.1841	26.1871	26.1886		XX	18S	25.5676	26.3992	26.4052	26.4112	28.1771
	GAPDH	28.335	28.3365	28.3381	28.3414	28.3431			GAPDH	28.9801	28.895	28.901	28.907	27.6815
	FOXP2	35.191	34.6245	34.3124	35.2836	34.9032			FOXP2	36.7494	37.7234	37.0341	36.3212	36.2041
37	Gene	1 (Ct)	2 (Ct)	3 (Ct)	4 (Ct)	5 (Ct)		35	Gene	1 (Ct)	2 (Ct)	3 (Ct)	4 (Ct)	5 (Ct)
XY	18S	25.171	25.1725	25.1741	25.1756	25.185		XX	18S	26.1411	26.1506	26.1601	26.1698	26.1796
	GAPDH	28.2694	28.271	28.2725	28.2741	28.2835			GAPDH	28.5649	28.5744	28.5839	28.5934	28.6029
	FOXP2	34.7494	34.2212	33.8234	35.8134	35.7074			FOXP2	34.1598	33.8588	33.0588	32.627	32.5335
38	Gene	1 (Ct)	2 (Ct)	3 (Ct)	4 (Ct)	5 (Ct)		36	Gene	1 (Ct)	2 (Ct)	3 (Ct)	4 (Ct)	5 (Ct)
XY	18S	25.8256	25.171	25.1725	25.1741	25.1834		XX	18S	26.4535	25.5234	25.5329	25.5424	25.5519
	GAPDH	28.628	28.2694	28.271	28.2725	28.2819			GAPDH	28.2612	28.5984	28.6079	28.6174	28.6269
	FOXP2	34.7494	34.5712	36.0134	35.7134	35.4874			FOXP2	32.3992	32.2588	31.9992	31.0923	31.0003
43	Gene	1 (Ct)	2 (Ct)	3 (Ct)	4 (Ct)	5 (Ct)		41	Gene	1 (Ct)	2 (Ct)	3 (Ct)	4 (Ct)	5 (Ct)
XY	18S	25.6635	25.3506	25.9306	26.2205	29.2165		XX	18S	26.3992	26.4052	26.4112	26.4172	26.4232
	GAPDH	28.8675	28.872	28.8765	28.881	28.8855			GAPDH	28.895	28.901	28.907	28.913	28.919
	FOXP2	34.7494	34.3212	33.7234	36.8034	37.8034			FOXP2	36.7494	36.5712	36.0234	35.8034	34.6924
								45	Gene	1 (Ct)	2 (Ct)	3 (Ct)	4 (Ct)	5 (Ct)
								XX	18S	26.7444	27.3612	27.6214	27.002	25.2673
									GAPDH	27.9025	27.3612	27.6214	28.9894	26.8768
									FOXP2	37.1213	28.0411	27.8921	28.6612	25.7607
