# Supplementary material for: FOXP2 Expression and Oral Feeding Success in Preterm Infants: Sex 2 Differences
Source: Genes (Basel). 2025 Feb 4;16(2):190. doi: 10.3390/genes16020190 (PMC11855131; doi:10.3390/genes16020190)
Supplement: Supplementary file 1 [file genes-16-00190-s001.zip › File S3-ANOVA test.xlsx]

## Sheet: Anova test
All, Boys and Girls
Two-way RM ANOVA Matching: Both factors
Alpha 0,05
Source of Variation % of total variation P value P value summary Significant?
Time 65,87 < 0,0001 **** Yes
Column Factor 19,44 0,0019 ** Yes
Interaction: Time x Column Factor 13,00 < 0,0001 **** Yes
Interaction: Time x Subjects 0,2593
Interaction: Column Factor x Subjects 0,07486
Subjects 1,220
ANOVA table SS DF MS F (DFn, DFd) P value
Time 7,897 4 1,974 F (4, 8) = 508,0 P < 0,0001
Column Factor 2,331 1 2,331 F (1, 2) = 519,4 P = 0,0019
Interaction: Time x Column Factor 1,558 4 0,3896 F (4, 8) = 190,7 P < 0,0001
Interaction: Time x Subjects 0,03109 8 0,003886
Interaction: Column Factor x Subjects 0,008974 2 0,004487
Subjects 0,1463 2 0,07315
Residual 0,01634 8 0,002043
Boys and Girls each stages
Compare each cell mean with the other cell mean in that row.
Number of families 1
Number of comparisons per family 5
Alpha 0,05
Sidak's multiple comparisons test Mean Diff, 95% CI of diff, Significant? Summary
Boy - Girl
1 -0,007333 -0,1307 to 0,1160 No ns
2 -0,2913 -0,4146 to -0,1679 Yes ***
3 -0,3844 -0,5078 to -0,2611 Yes ****
4 -0,7818 -0,9052 to -0,6585 Yes ****
5 -1,322 -1,446 to -1,199 Yes ****
Test details Mean 1 Mean 2 Mean Diff, SE of diff, N1 N2 t DF
Boy - Girl
1 0,9983 1,006 -0,007333 0,03691 3 3 0,1987 8
2 1,179 1,470 -0,2913 0,03691 3 3 7,892 8
3 1,473 1,857 -0,3844 0,03691 3 3 10,42 8
4 1,534 2,316 -0,7818 0,03691 3 3 21,18 8
5 1,837 3,160 -1,322 0,03691 3 3 35,83 8
